# Supplementary material for: Preoperative nutritional evaluation of patients with hepatic alveolar echinococcosis
Source: PLoS One. 2020 Feb 24;15(2):e0229396. doi: 10.1371/journal.pone.0229396 (PMC7039506; doi:10.1371/journal.pone.0229396)
Supplement: S1 Table — (XLS) [file pone.0229396.s001.xls]

## Sheet: 最新数据
					List of basic information of HAE patients
No.	hospitalization time	HGB value on the third day	preoperative HGB	number of postoperative complications	NRS 2002	Child-Pugh	BMI	Body Weight	height	Lesion location 1=Right lobe 2=Left lobe 3=Left and right lobes	Number of lesions	transverse diameter	Longitudinal diameter	ALT	AST	ALB	TBIL	HGB	Sex	Age
1	8	105	110	0	0	1	25.8	66	160	1	1	7.2	4.2	27	19	47.9	7.4	110	F	38
3	10	130	160	1	2	1	32.4	85	162	2	1	3.5	2.2	12	16	41.5	10.8	160	M	56
4	11	104	126	1	4	3	25.8	58	150	1	1	8.6	7.1	36.5	30.2	29.5	10.2	126	F	48
6	11	150	165	0	0	1	23.1	53	150	1	1	4.2	2.9	33	24	44.1	12.8	165	F	23
8					0	1	22.9	55	155	1	1	5.1	4.8	22	19	43	5.5	130	F	41
10	11	175	192	0	0	1	22.8	57	158	1	1	3.8	3.2	21	22	49	12.5	192	M	51
11					0	1	34.2	80	153	3	2	8	5.9	23	16	47.3	10	114	F	57
15	15	89	114	2	3	1	28.3	68	155	1	1	7	7.4	73	25	46.1	14.9	114	F	54
21	9	110	136	0	0	1	24.7	64	161	1	2	2.6	1.6	9	9	48.7	14.4	136	F	48
22	10	130	154	0	0	1	19.6	60	175	1	1	2.7	2.2	41	15	40	8.8	154	M	19
23	10	165	179	0	1	1	25.1	75	173	1	2	4.9	3.8	48	38	38.2	16.2	179	M	71
25	15	134	157	1	4	1	28.9	65	150	1	1	8.8	5.4	29	17	49	7.5	157	F	50
26	13	144	167	0	4	2	20.5	62	174	1	2	10.4	10.1	29	22	38.4	17.8	167	M	52
27	13	112	117	0	2	1	26.7	60	150	1	2	2	1.1	73	36	50.5	13.3	117	F	69
30	10	98	120	1	4	1	28.6	75	162	3	3	5	4.6	134	33	45	11.4	120	F	72
32	12	122	150	0	2	1	25.6	60	153	1	1	9.7	6.2	14	14	47.6	12.3	150	F	66
35	13	147	168	0	3	2	19.6	44	150	2	1	5.3	4.4	3	8	35.3	11.2	168	F	51
40					4	2	17.3	34	140	1	1	2.6	1.3	22	19	32.5	5.3	144	F	12
42	13	117	134	0	3	2	23.4	60	160	1	1	14	11	99	30	33.8	12.5	134	M	41
43					2	1	23.4	70	173	2	2	9.7	6.2	17	20	44.2	5.6	164	M	37
46	12	150	178	1	1	2	18.4	49	163	1	1	8.3	6.7	26.5	20.4	38.2	6.5	178	M	28
57					3	2	20.4	49	155	1	1	7.5	6.7	44	25	35.4	5.8	120	F	49
59	12	124	158	0	1	1	28.7	78	165	1	1	8.6	5.4	30	30	47.9	6.8	158	F	32
63	10	140	145	0	0	1	22.9	70	175	1	1	3.2	2.3	33	18	54.5	7.2	145	M	61
68	10	130	167	0	2	1	20.4	46	150	1	1	2.6	2.1	15	13	45.9	6.3	167	M	61
71	9	122	137	0	4	2	18	46	160	2	1	11.8	9.4	20	22	36.3	5.6	137	M	71
73					5	2	25.4	75	172	1	3	5.2	4.7	41	25	37.6	11.7	145	M	54
76	12	138	156	1	3	1	24.9	72	170	1	1	8.1	4.5	96	34	49.2	5.2	156	M	54
81	10	89	120	0	5	3	19.2	48	158	1	1	3.5	1.8	21	27	30.5	17.4	120	F	22
83					1	1	19.5	50	160	1	1	5.2	4.6	25	23	50.8	12.9	167	F	27
86	9	140	145	0	3	1	28.5	73	160	2	2	3.1	2.7	78	26	41.2	12.3	145	M	67
95	12	150	178	1	3	2	22.3	55	157	1	1	4	2.1	10	15	36.6	14.6	178	F	39
99	12	140	145	1	0	2	23.5	58	157	1	1	4.5	3.8	9	10	28.8	10.3	145	F	49
106					2	2	22.3	55	157	3	3	11.4	8.9	10	9	33.6	7.2	126	F	48
109	9	130	140	0	0	1	27	78	170	1	1	5.5	5.1	12	12	44.4	11	140	M	54
112	13	128	140	0	1	1	24.6	59	155	1	1	3	2.7	14	12	43.8	12.2	140	F	52
121	10	107	123	0	2	1	26.4	72	165	1	1	3.8	3.4	11	9	38	10.5	123	M	71
122	10	148	187	0	0	1	22.9	60	162	1	1	4.3	3.8	18	15	40	11.9	187	F	35
123	13	99	138	0	5	3	16.7	53	178	1	1	9.3	8.9	76	112	33	65	138	M	32
126					4	2	22.6	60	163	3	1	8.6	8.7	22	15	45.4	14.4	130	M	40
127	12	140	186	0	4	3	19.1	46	155	1	1	8.8	6	17	13	37.4	10.3	186	F	47
128	11	133	165	0	1	1	25.1	55	148	1	1	3.1	3.2	18	12	42.5	12.5	165	F	43
135	12	110	126	0	2	1	21.5	55	160	1	1	7.3	6.2	8	9	45	7.2	126	M	45
144					3	2	25.4	65	160	3	1	15.3	13.2	15	13	39.6	8.5	136	F	39
145	10	145	155	1	1	1	25	64	160	1	1	6.7	5.8	47	27	40.7	7.6	155	F	36
148	11	168	190	1	1	1	25.1	66	162	1	1	4.1	3.2	144	86	44.3	49.4	190	M	49
149	9	136	152	0	1	1	25.6	64	158	1	1	4.9	4.6	10	7	42.6	9.6	152	F	29
150					1	2	22.5	73	180	1	1	5.8	4.7	87	27	45	6.2	178	M	27
155	8	133	150	0	1	1	27.8	88	178	2	1	5.5	4.4	34	16	42.8	11	150	M	29
157	10	143	180	0	2	1	19.6	49	158	1	1	2.6	2.2	18	13	40.4	7.3	180	F	49
164	9	159	186	1	2	1	21.1	52	157	2	1	3.3	3.2	22	13	45.4	8.3	186	F	47
167	13	125	176	0	2	2	24.8	66	163	1	1	9.3	6.6	37	22	38.7	13.1	176	F	40
169					2	1	23.8	55	152	3	3	3.6	2.6	43	21	51.3	13.2	140	F	51
171	13	101	136	1	3	1	23.3	68	171	2	1	3.7	3	59	31	48.8	5.7	136	M	42
175	9	167	180	0	2	1	26.4	72	165	1	1	2.1	2	21	20	54.5	6.9	180	F	64
182					5	2	21.1	61	170	3	1	12.4	10	28	19	40.7	12	152	M	36
183	14	166	182	0	3	2	22.5	59	162	1	1	14.4	12.5	38	28	38.4	9.8	182	F	48
184					2	2	22.9	55	155	3	1	11.6	10.8	21	22	37.3	6.8	176	F	53
193	10	148	168	0	2	1	25.2	80	178	1	1	6.9	5	46	24	42.2	20.2	168	M	44
196	12	116	150	0	2	1	27.3	70	160	2	1	4.2	3.8	27	14	52.6	12.6	150	F	50
199	13	145	170	1	4	2	27.8	73	162	1	1	6.4	5.1	27	19	37.4	9.1	170	M	64
200	11	102	121	0	4	2	22	55	158	1	1	3.3	2.6	27	19	43.9	14.3	121	F	55
205	13	117	145	0	2	1	19.7	60	160	1	1	4.9	3.9	30	14	50.5	13	145	F	49
207	13	87	120	1	5	2	19.9	51	160	3	2	6.3	5.8	51	24	43.2	7.4	120	F	34
210	9	108	111	1	0	1	24.8	65	162	1	1	3.8	3.4	38	22	54.3	11.9	111	M	32
215	10	103	126	0	4	2	17.8	40	150	2	1	2.1	1.5	27	17	39.6	5.5	126	F	18
216	9	144	169	0	1	1	21.5	55	160	1	1	2.7	2	39	30	55.8	20.1	169	M	55
217					1	1	25.1	65	161	3	3	3.1	3.2	25	16	49.7	13.1	121	F	81
221					1	1	21.9	67	175	3	3	2.7	2.3	62	22	51.6	5.7	172	M	43
222					3	3	20.7	55	163	1	1	16.4	17.2	23	20	30.2	12.5	165	F	42
224	12	118	150	0	4	3	18.3	56	175	3	3	3.8	3	62	32	28.5	33.8	150	M	46
226	11	127	167	0	1	1	26.1	71	165	1	1	4.4	3.5	64	41	44.3	12.9	167	F	50
228	11	139	180	1	3	2	22.4	71	178	1	1	4.9	4.6	21	18	38.8	10.8	180	M	59
229	9	139	153	0	1	1	26.6	68	160	1	1	2.4	2.3	18	19	54.6	14.6	153	F	45
244	11	142	165	0	1	1	30.1	90	173	1	1	7.5	6.8	36	17	50.1	12.8	165	M	33
250	10	141	164	0	1	1	32	72	150	3	2	4.6	4.5	14	16	42.4	16.4	164	F	38
251	10	139	145	1	1	1	22.4	71	178	1	1	10.1	7.4	43	19	45.3	8.4	145	M	39
252					2	1	20	48	155	1	1	3.6	4.1	19	12	39.2	12.8	165	F	19
253	12	105	120	0	3	2	22.9	55	155	1	1	7.1	6.2	43	24	36.6	12	120	F	48
254	11	156	167	0	0	1	25.5	78	175	2	1	3.4	2.7	58	19	45	5.9	167	M	41
255	9	134	167	0	2	1	21	65	176	1	1	3.3	2.4	31	16	42.6	16.2	167	M	18
257	12	127	167	0	4	2	20.4	46	150	1	3	5.1	4.3	28	16	36.6	12.7	167	F	15
259	9	145	167	0	2	1	22.5	68	174	1	1	6.8	5.2	43	24	44.7	8.5	167	M	47
269	13	124	156	1	2	1	23.6	62	162	1	1	5.8	4.4	91	45	51	13.4	156	F	31
274	10	140	145	0	1	1	28.4	87	175	1	1	2.7	2.2	107	35	48.7	6.6	145	M	61
280	13	115	154	1	4	2	23.8	73	175	1	1	7.9	6.6	107	57	34.5	12.3	154	M	35
284					0	1	29.1	89	175	3	2	3.2	2.2	109	38	46.2	9.5	145	M	30
285	12	109	145	0	3	2	24.7	57	152	3	1	10.4	8.5	106	131	35.2	11	145	F	52
291	12	146	168	0	2	2	30.1	66	148	3	3	3.1	2.9	25	16	33.3	12.5	168	F	69
292	9	123	168	0	0	1	22.8	62	165	1	1	1.2	1.1	36	13	44.2	16.9	168	M	33
294	9	138	145	0	3	2	21.7	59	165	3	2	7.8	5.1	32	22	32.7	6.5	145	F	25
295	10	136	145	0	1	1	33.1	90	165	1	1	5.1	5.2	82	28	49.2	11	145	M	45
297	11	116	120	1	1	1	23.9	80	183	1	1	5.9	6	78	23	46.1	9.5	120	M	31
